# Supplementary material for: Formulation of Environmentally Safe Graffiti Remover Containing Esterified Plant Oils and Sugar Surfactant
Source: Molecules. 2021 Aug 3;26(15):4706. doi: 10.3390/molecules26154706 (PMC8347057; doi:10.3390/molecules26154706)
Supplement: Supplementary file 1 [file molecules-26-04706-s001.zip]

Archive with 1 entries (1 files):
- molecules-1291792-supplementary.pdf
